# Supplementary material for: Determinants of Proactive Low-Carbon Consumption Behaviors: Insights from Urban Residents in Eastern China
Source: Int J Environ Res Public Health. 2022 May 23;19(10):6307. doi: 10.3390/ijerph19106307 (PMC9141223; doi:10.3390/ijerph19106307)
Supplement: Supplementary file 1 [file ijerph-19-06307-s001.zip]

Archive with 1 entries (1 files):
- ijerph-1703022-supplementary.pdf
